# Supplementary material for: Discovery of Drug-like Inhibitors of the Human Caf1/CNOT7 poly(A)-Selective Nuclease Using Compound Screening
Source: Biomolecules. 2025 Nov 6;15(11):1563. doi: 10.3390/biom15111563 (PMC12650180; doi:10.3390/biom15111563)
Supplement: Supplementary file 1 [file biomolecules-15-01563-s001.zip]

Archive with 1 entries (1 files):
- biomolecules-3821895-supplementary.xlsx
