# Supplementary material for: Discovery of Drug-like Inhibitors of the Human Caf1/CNOT7 poly(A)-Selective Nuclease Using Compound Screening
Source: Biomolecules. 2025 Nov 6;15(11):1563. doi: 10.3390/biom15111563 (PMC12650180; doi:10.3390/biom15111563)
Supplement: Supplementary file 1 [file biomolecules-15-01563-s001.zip › biomolecules-3821895-supplementary.xlsx]

## Sheet: Main
Contents
1	Contents
2	Physicochemical properties
3	ADME properties
4	Medicinal chemistry accessibility
	All values were calculated using the SwissADME portal (www.swissadme.ch). The portal and underlying methodologies are described in the following reference:
	SwissADME: a free web tool to evaluate pharmacokinetics, drug-likeness and medicinal chemistry friendliness of small molecules. Sci. Rep. (2017) 7:42717.
	Details about the development and validation of iLOG are available in this article:
	iLOGP: a simple, robust, and efficient description of n-octanol/water partition coefficient for drug design using the GB/SA approach. J. Chem. Inf. Model. (2014) 54(12):3284-3301.
	For details about development and validation of the BOILED-Egg, please refer to this article:
	A BOILED-Egg to predict gastrointestinal absorption and brain penetration of small molecules. ChemMedChem (2016) 11(11):1117-1121.

## Sheet: Physicochemical properties
Molecule	Formula	MW	#Heavy atoms	#Aromatic heavy atoms	Fraction Csp3	#Rotatable bonds	#H-bond acceptors	#H-bond donors	MR	TPSA	iLOGP	XLOGP3	WLOGP	MLOGP	Silicos-IT Log P	Consensus Log P	ESOL Log S	ESOL Solubility (mg/ml)	ESOL Solubility (mol/l)	ESOL Class	Ali Log S	Ali Solubility (mg/ml)	Ali Solubility (mol/l)	Ali Class	Silicos-IT LogSw	Silicos-IT Solubility (mg/ml)	Silicos-IT Solubility (mol/l)	Silicos-IT class
1	C13H10BrN3OS	336.21	19	14	0.08	3	2	2	80.85	86.02	2.38	3.73	3.76	2.38	4.43	3.33	-4.62	0.00803	2.39e-05	Moderately soluble	-5.23	0.00199	5.91e-06	Moderately soluble	-5.91	0.000416	1.24e-06	Moderately soluble
2	C16H13ClN4O	312.75	22	17	0.06	4	3	2	86.01	70.67	1.6	2.97	3.5	1.96	3.74	2.75	-3.96	0.0345	0.00011	Soluble	-4.12	0.0239	7.63e-05	Moderately soluble	-6.88	4.09e-05	1.31e-07	Poorly soluble
3	C18H18N4O2S	354.43	25	16	0.22	6	4	2	98.05	115.98	2.44	3.06	3.34	1.49	5.05	3.07	-4.04	0.0321	9.06e-05	Moderately soluble	-5.16	0.00244	6.88e-06	Moderately soluble	-6.64	8.14e-05	2.3e-07	Poorly soluble
4	C13H9ClF3N3O4	363.68	24	11	0.23	5	8	2	74.6	85.62	2.85	3.34	4.52	2.1	2.35	3.03	-4.21	0.0225	6.19e-05	Moderately soluble	-4.82	0.00557	1.53e-05	Moderately soluble	-5.39	0.00148	4.07e-06	Moderately soluble
5	C17H13ClFNO2	317.74	22	15	0.12	5	3	1	83.62	42.09	2.47	3.96	4.51	3.63	5.27	3.97	-4.48	0.0105	3.32e-05	Moderately soluble	-4.54	0.00907	2.86e-05	Moderately soluble	-7.17	2.12e-05	6.68e-08	Poorly soluble
6	C17H14Cl2N4O3	393.22	26	16	0.12	7	4	3	97.95	100.02	2.02	3.11	3.54	1.86	3.54	2.82	-4.23	0.0231	5.88e-05	Moderately soluble	-4.88	0.0052	1.32e-05	Moderately soluble	-7.08	3.27e-05	8.32e-08	Poorly soluble
7	C20H22N6O2	378.43	28	17	0.25	9	5	2	104.4	101.8	2.12	4.01	2.34	2.9	2	2.67	-4.57	0.0102	2.7e-05	Moderately soluble	-5.85	0.000534	1.41e-06	Moderately soluble	-6.27	0.000202	5.35e-07	Poorly soluble
8	C18H15FN2O2S	342.39	24	15	0.17	6	4	1	93.38	87.3	2.66	3.6	4.57	2.56	5.31	3.74	-4.3	0.0173	5.04e-05	Moderately soluble	-5.12	0.0026	7.58e-06	Moderately soluble	-6.88	4.53e-05	1.32e-07	Poorly soluble
9	C17H10N4OS	318.35	23	15	0.06	4	4	1	87.69	117.81	2.11	3.44	3.22	1.04	3.83	2.73	-4.2	0.0201	6.32e-05	Moderately soluble	-5.59	0.000809	2.54e-06	Moderately soluble	-5.69	0.000653	2.05e-06	Moderately soluble
10	C17H19N5OS	341.43	24	11	0.24	5	3	3	107.94	106.94	2.1	2.43	2.37	1.77	4.29	2.59	-3.5	0.109	0.000318	Soluble	-4.32	0.0164	4.8e-05	Moderately soluble	-6.31	0.000166	4.88e-07	Poorly soluble
11	C16H19ClN4O3S	382.87	25	10	0.38	8	4	2	99.14	132.38	1.66	3.24	2.38	1.91	2.24	2.29	-4.02	0.0363	9.48e-05	Moderately soluble	-5.69	0.000776	2.03e-06	Moderately soluble	-4.7	0.00762	1.99e-05	Moderately soluble
12	C14H8N6OS2	340.38	23	16	0.07	4	6	1	85.45	178.95	2.08	2.07	2.67	0.38	3.23	2.08	-3.51	0.106	0.000312	Soluble	-5.46	0.00119	3.49e-06	Moderately soluble	-5.09	0.00275	8.07e-06	Moderately soluble
13	C19H17F3N4O3	406.36	29	15	0.21	8	7	3	100.34	96.26	2.47	3.32	5.4	2.47	3.02	3.34	-4.31	0.0201	4.95e-05	Moderately soluble	-5.02	0.0039	9.6e-06	Moderately soluble	-7.11	3.15e-05	7.76e-08	Poorly soluble
14	C15H24N4O3S	340.44	23	5	0.8	7	5	0	91.55	94.78	3.08	1.88	1.33	1.7	1.43	1.88	-2.83	0.499	0.00147	Soluble	-3.49	0.11	0.000322	Soluble	-2.1	2.72	0.008	Soluble
15	C23H26N4O2	390.48	29	16	0.3	8	3	0	112.58	63.19	3.36	2.48	3.16	1.12	3.37	2.7	-3.7	0.0773	0.000198	Soluble	-3.45	0.138	0.000353	Soluble	-6.01	0.000384	9.84e-07	Poorly soluble
16	C17H15F3N4O3S	412.39	28	15	0.29	6	8	1	97.66	128.34	2.61	2.32	3.82	2.15	4.18	3.02	-3.86	0.0571	0.000138	Soluble	-4.65	0.00915	2.22e-05	Moderately soluble	-5.54	0.0012	2.91e-06	Moderately soluble
17	C16H13F2N3O2S2	381.42	25	17	0.06	6	5	1	92.5	97.67	2.54	3.88	5.72	2.56	2.02	3.34	-4.76	0.00668	1.75e-05	Moderately soluble	-5.63	0.000897	2.35e-06	Moderately soluble	-6.08	0.00032	8.39e-07	Poorly soluble
18	C17H14BrF3N2O3	431.2	26	12	0.24	8	7	1	91.83	68.29	2.98	3.45	5.18	3.04	4.53	3.84	-4.5	0.0136	3.16e-05	Moderately soluble	-4.57	0.0117	2.72e-05	Moderately soluble	-7.06	3.76e-05	8.71e-08	Poorly soluble
19	C13H8ClN3O2S2	337.8	21	16	0	4	4	2	84.47	131.59	2.02	3.37	3.69	1.52	4.53	3.02	-4.36	0.0148	4.39e-05	Moderately soluble	-5.81	0.000521	1.54e-06	Moderately soluble	-5.24	0.00197	5.82e-06	Moderately soluble
20	C16H11BrN2O2	343.17	21	16	0	3	3	2	85.68	62.22	2.52	3.61	3.76	2.77	3.27	3.19	-4.61	0.00847	2.47e-05	Moderately soluble	-4.6	0.00854	2.49e-05	Moderately soluble	-6.46	0.000119	3.47e-07	Poorly soluble
21	C21H17NO4S	379.43	27	17	0.1	9	4	1	103.14	100.71	2.69	4.14	3.46	3.01	4.97	3.65	-4.67	0.00806	2.13e-05	Moderately soluble	-5.96	0.000414	1.09e-06	Moderately soluble	-7.09	3.11e-05	8.18e-08	Poorly soluble

## Sheet: ADME properties
Cmpd	GI absorption	BBB permeant	Pgp substrate	CYP1A2 inhibitor	CYP2C19 inhibitor	CYP2C9 inhibitor	CYP2D6 inhibitor	CYP3A4 inhibitor	log Kp (cm/s)	Lipinski #violations	Ghose #violations	Veber #violations	Egan #violations	Muegge #violations	Bioavailability Score
1	High	No	No	Yes	Yes	Yes	No	Yes	-5.7	0	0	0	0	0	0.55
2	High	Yes	No	Yes	Yes	No	Yes	Yes	-6.1	0	0	0	0	0	0.55
3	High	No	No	Yes	Yes	Yes	No	Yes	-6.29	0	0	0	0	0	0.55
4	High	No	Yes	Yes	Yes	Yes	No	No	-6.15	0	0	0	0	0	0.55
5	High	Yes	No	Yes	Yes	Yes	Yes	No	-5.43	0	0	0	0	0	0.55
6	High	No	No	Yes	Yes	Yes	No	Yes	-6.49	0	0	0	0	0	0.55
7	High	No	No	No	Yes	Yes	No	Yes	-5.76	0	0	0	0	0	0.55
8	High	No	No	Yes	Yes	Yes	Yes	Yes	-5.83	0	0	0	0	0	0.55
9	High	No	No	Yes	Yes	Yes	No	Yes	-5.8	0	0	0	0	0	0.55
10	High	No	Yes	Yes	Yes	No	No	Yes	-6.66	0	0	0	0	0	0.55
11	High	No	No	Yes	Yes	Yes	No	Yes	-6.34	0	0	0	1	0	0.55
12	Low	No	No	Yes	No	Yes	No	Yes	-6.91	0	0	1	1	1	0.55
13	High	No	No	Yes	Yes	Yes	Yes	Yes	-6.42	0	0	0	0	0	0.55
14	High	No	No	No	Yes	No	No	No	-7.04	0	0	0	0	0	0.55
15	High	Yes	No	No	Yes	Yes	Yes	Yes	-6.92	0	0	0	0	0	0.55
16	High	No	No	No	Yes	Yes	No	No	-7.17	0	0	0	0	0	0.55
17	High	No	No	Yes	Yes	Yes	Yes	Yes	-5.87	0	1	0	0	0	0.55
18	High	No	No	Yes	Yes	Yes	Yes	Yes	-6.48	0	0	0	0	0	0.55
19	Low	No	No	Yes	Yes	Yes	No	Yes	-5.97	0	0	0	0	0	0.55
20	High	Yes	No	Yes	Yes	Yes	Yes	Yes	-5.83	0	0	0	0	0	0.55
21	High	No	No	No	Yes	Yes	No	No	-5.68	0	0	0	0	0	0.55

## Sheet: Medicinal chemistry
Molecule	PAINS #alerts	Brenk #alerts	Leadlikeness #violations	Synthetic Accessibility
1	0	0	1	2.52
2	0	0	0	2.44
3	0	0	1	3.26
4	0	0	1	3.52
5	0	0	1	2.42
6	0	0	1	3.41
7	0	0	3	3.23
8	0	0	1	2.72
9	0	0	0	3.04
10	0	0	0	3.61
11	0	0	2	2.89
12	0	0	0	3.33
13	0	0	2	3.06
14	0	0	0	4.26
15	0	0	2	2.99
16	0	0	1	3.36
17	0	0	2	2.71
18	0	0	2	2.71
19	0	0	0	2.95
20	0	0	1	2.32
21	0	0	3	2.81
